# Supplementary material for: Hydrogenolysis of Glycerol over NiCeZr Catalyst Modified with Mg, Cu, and Sn at the Surface Level
Source: Int J Mol Sci. 2024 Mar 20;25(6):3484. doi: 10.3390/ijms25063484 (PMC10970669; doi:10.3390/ijms25063484)
Supplement: Supplementary file 1 [file ijms-25-03484-s001.zip]

Archive with 1 entries (1 files):
- ijms-2911990-supplementary.pdf
